# Supplementary material for: Integrating Genetic and Chromosome Maps of Allium cepa: From Markers Visualization to Genome Assembly Verification
Source: Int J Mol Sci. 2022 Sep 10;23(18):10486. doi: 10.3390/ijms231810486 (PMC9504663; doi:10.3390/ijms231810486)
Supplement: Supplementary file 1 [file ijms-23-10486-s001.zip]

Archive with 2 entries (2 files):
- Supplementary_Figures_S1-S11.pdf
- Supplementary_Table1.xlsx
